# Supplementary material for: A Qualitative Exploration of Nutrition Screening, Assessment and Oral Support Used in Patients Undergoing Cancer Surgery in Low- and Middle-Income Countries
Source: Nutrients. 2022 Feb 18;14(4):863. doi: 10.3390/nu14040863 (PMC8876193; doi:10.3390/nu14040863)
Supplement: Supplementary file 1 [file nutrients-14-00863-s001.zip]

Archive with 1 entries (1 files):
- nutrients-1582261-supplementary.pdf
